# Supplementary material for: Why East Asian monsoon anomalies are more robust in post El Niño than in post La Niña summers
Source: Nat Commun. 2024 Aug 27;15:7401. doi: 10.1038/s41467-024-51885-7 (PMC11349765; doi:10.1038/s41467-024-51885-7)
Supplement: Supplementary file 3 — Source Data [file 41467_2024_51885_MOESM3_ESM.zip]

Archive with 5 entries (5 files):
- DataForFig1.npz
- DataForFig2.npz
- DataForFig3.npz
- DataForFig4.npz
- DataForFig5.npz
